# Supplementary material for: Prevention of Stress-Induced Depressive-like Behavior by Saffron Extract Is Associated with Modulation of Kynurenine Pathway and Monoamine Neurotransmission
Source: Pharmaceutics. 2021 Dec 14;13(12):2155. doi: 10.3390/pharmaceutics13122155 (PMC8709346; doi:10.3390/pharmaceutics13122155)
Supplement: Supplementary file 1 [file pharmaceutics-13-02155-s001.zip]

Archive with 1 entries (1 files):
- pharmaceutics-1489042-supplementary.pdf
